# Supplementary material for: Blockade of Mbd2 by siRNA-loaded liposomes protects mice against OVA-induced allergic airway inflammation via repressing M2 macrophage production
Source: Front Immunol. 2022 Aug 25;13:930103. doi: 10.3389/fimmu.2022.930103 (PMC9453648; doi:10.3389/fimmu.2022.930103)
Supplement: Supplementary file 2 [file DataSheet_2.xlsx]

## Sheet: figure1
Figure1
A：			D:				D:Quantifications
normal subjects	Asthmatic patients						Saline	OVA
1.23501	1.56785						0.70121	0.936564
1.01751	1.47786						0.657999	0.888409
1.14395	1.30214						0.611328	0.667073
1	1.05856						0.546177	0.854359
1.04602	1.72901
B:
normal subjects
										B:Quantifications
										normal subjects	Asthmatic patients
										1.1	15.2
										2.3	14.5
Asthmatic patients	DAPI		CD14			MBD2		Merge		4	16.25
										2.5	13.125
										2.7	10.4
C:
normal subjects
										C:Quantifications
										normal subjects	Asthmatic patients
										1.8	13.8
Asthmatic patients	DAPI		CD206			MBD2		Merge		1	12.125
										1.2	10.333
										1.2	15.25
										2.5	12.5
E:					F:
Saline			OVA			Saline		OVA
E:Quantifications					F：Quantifications
Saline	OVA				Saline	OVA
3.6	24.1111				2.1	15.73
4.9	26.125				1.3	15.4
6	24.8				1.8	13.25
4.4	19.25				1.9	17.45
3.8	28.4				2.6	16.7

## Sheet: figure2
Figure2
B:
	DAPI				F4/80			Mbd2			Merge
Mbd2-C
Mbd2-CKO
D:
	Mbd2-C Saline				Mbd2-C OVA			Mbd2-CKO Saline			Mbd2-CKO OVA
E:
	Mbd2-C Saline				Mbd2-C OVA			Mbd2-CKO Saline			Mbd2-CKO OVA
F:
	Saline			OVA
Mbd2-C	0	0.25	0.333	2.55	3.85	3.4	4	3.8
Mbd2-CKO	0.2	0.1	0	1.75	1.85	1.7	2.55
G:	Saline				OVA
Mbd2-C	0.35	0.25	0.2		3.33	3.125	3.55	2.066	3.128	3.556	4
Mbd2-CKO	0	0.111	0.28	0	2.25	1.5	1.25	2.75	3.666	2.215	2.25	1.1

## Sheet: figure3
Figure3
A:
	Mbd2-C Saline				Mbd2-C OVA				Mbd2-CKO Saline				Mbd2-CKO OVA
B:										C:
	Saline			OVA							Saline			OVA
Mbd2-C	0.32	0.37	0.25	12.98	12	10.43	11.05	16.1		Mbd2-C	0.0197938	0.00989305	0.00747863	9.85393	9.49606	8.49728	8.01466	13.6357
Mbd2-CKO	0.36	0.28	0.31	7.875	9.9	8.7	8.3	8.45		Mbd2-CKO	0.01	0.0121739	0.0103333	7.03766	8.03333	7.63114	7.08787	6.95701
D:										E:
	Saline			OVA							Saline			OVA
Mbd2-C	0.00989691	0.00791444	0.0117521	1.35916	1.1811	0.966358	0.784414	1.31429		Mbd2-C	0.273814	0.342299	0.226496	1.63099	1.22835	0.86639	2.18272	0.985714
Mbd2-CKO	0.05	0.0304348	0.0516667	0.518354	1.06667	0.497143	0.821782	0.800364		Mbd2-CKO	0.3	0.237391	0.248	0.279114	0.733333	0.546857	0.287624	0.56949
F:										G:
	Saline			OVA							Saline			OVA
Mbd2-C	0.0164948	0.00989305	0.0042735	0.135916	0.0944882	0.0999681	0.0682099	0.164286		Mbd2-C	1	1.79476	2.37386	9.40868	7.4191	11.8727
Mbd2-CKO	0.0036	0.00532	0.0093	0.0398734	0.0666667	0.0248571	0.102723	0.123133		Mbd2-CKO	1.01834	0.898793	2.55454	3.89254	4.80678	2.76256
H:										I:
	Saline			OVA							Saline			OVA
Mbd2-C	1	1.19276	1.18772	4.12524	3.36924	2.79247				Mbd2-C	1	1.87113	2.93197	5.78442	7.63771	6.71106
Mbd2-CKO	1.03031	1.17789	0.843453	2.17177	2.56211	1.9729				Mbd2-CKO	1.48958	1.02666	2.76239	3.08959	3.11058	3.25135
J:										K:
	Saline			OVA							Saline			OVA
Mbd2-C	1	1.13467	1.69051	16.2802	10.8526	13.5664				Mbd2-C	1	1.13868	1.24969	3.36932	4.08899	3.69544
Mbd2-CKO	1.76128	0.938064	1.38817	2.43431	4.59629	2.7144				Mbd2-CKO	1.31227	1.1302	0.80091	1.8551	1.65853	1.46042
L:										M:
	Saline			OVA							Saline			OVA
Mbd2-C	1	1.30019	0.990477	5.52534	7.41336	5.12785				Mbd2-C	1	1.04571	0.639979	4.38139	3.27943	1.49924
Mbd2-CKO	1.07598	2.32029	0.649247	2.97127	3.71187	3.23086				Mbd2-CKO	2.41867	1.20411	2.16016	2.15304	1.47422	3.28101
N:										O:
	Saline			OVA							Saline			OVA
Mbd2-C	1	1.91681	1.49583	2.33666	1.67285	2.29306				Mbd2-C	1	2.48258	1.79605	2.6888	4.32516	3.56714
Mbd2-CKO	1.16023	1.56315	1.6145	1.72739	1.89129	1.99653				Mbd2-CKO	1.31937	1.39568	0.943262	2.51955	2.32348	3.96877
P:
	Saline			OVA
Mbd2-C	1	0.672369	0.543777	1.46843	1.10426	1.6322
Mbd2-CKO	1.26494	1.17641	0.587502	1.16233	1.59564	0.854658

## Sheet: figure4
Figure4
A:
	Mbd2-C Saline			Mbd2-C OVA			Mbd2-CKO Saline			Mbd2-CKO OVA
A:Quantifications
	Saline			OVA
Mbd2-C	27	26	20	87.765	80.25	76.125
Mbd2-CKO	19	30	24	65.125	45.025	55
B:							Arg1
			CD206
			YM1				GAPDH
B:Quantifications
	Mbd2-C-Saline			Mbd2-C-OVA			Mbd2-CKO-Saline			Mbd2-CKO-OVA
CD206	0.305842	0.234623	0.324813	1.09596	0.874519	1.22626	0.221374	0.241867	0.44611	0.326673	0.5225	0.552019
YM1	0.079416	0.117517	0.093995	0.530783	0.507856	0.508714	0.103008	0.073597	0.128568	0.366886	0.381325	0.4229
Agr1	0.036434	0.052044	0.057226	1.09796	0.818215	1.14576	0.054794	0.031628	0.078865	0.332756	0.480647	0.444525
C:
	Saline			OVA
Mbd2-C	1	1.83698	2.07633	11.6281	11.4901	15.6631
Mbd2-CKO	1.84343	1.85966	0.841574	6.23195	6.07666	6.26307
D:
	Saline			OVA
Mbd2-C	1	2.16642	2.13618	22.8314	15.4782	14.6427
Mbd2-CKO	2.1169	2.06305	1.08803	6.48783	6.60172	5.18313
E:
	Saline			OVA
Mbd2-C	1	0.986155	1.30638	4.42604	4.45179	3.27391
Mbd2-CKO	1.69097	1.2615	1.07084	1.89947	2.60445	2.19204

## Sheet: figure5
Figure5
A:									C:
										Scr siRNA-Liposomes	Mbd2 siRNA-Liposomes
									C:Quantifications
										Scr siRNA-Liposomes	Mbd2 siRNA-Liposomes
										0.923451	0.554496
										0.79572	0.58089
										0.958197	0.42059
										0.781495	0.484189
D:
Mbd2 siRNA-Liposomes			Scr siRNA-Liposomes						F:
										Scr siRNA-Liposomes	Mbd2 siRNA-Liposomes
										3.2	1.2
										3.4	2.2				1
										2.6	1.4
										3.2	2.8
										3.2	3
										4	2.6
										3.6	2.2
											2.2
E:									G:
Mbd2 siRNA-Liposomes			Scr siRNA-Liposomes							Scr siRNA-Liposomes	Mbd2 siRNA-Liposomes
										2.2	2.4
										2.4	1.2
										3.8	2.6
										3.8	1.2
										4.2	1.2
										3.6	1.6
										2.2	2.2
										3.6	1.4

## Sheet: figure6
Figure6
A:			B:			C:			D:			E:
	Scr siRNA-Liposomes	Mbd2 siRNA-Liposomes		Scr siRNA-Liposomes	Mbd2 siRNA-Liposomes		Scr siRNA-Liposomes	Mbd2 siRNA-Liposomes		Scr siRNA-Liposomes	Mbd2 siRNA-Liposomes		Scr siRNA-Liposomes	Mbd2 siRNA-Liposomes
	17.4	15.2		11.9441	12.3627		4.20254	2.16178		0.884746	0.337778		0.368644	0.337778
	11.8	12.2		8.62573	9.57851		2.76023	2.06694		0.240741	0.302479		0.276023	0.252066
	13	6		10.1713	4.88623		2.22685	0.808383		0.494581	0.197605		0.361111	0.107784
	25.1	7.2		20.7724	6.192		3.46207	0.816		0.351254	0.048		0.370936	0.144
	14	6.9		9.8853	5.56119		3.51254	1.06418		0.240672	0.102985		0.250896	0.171642
	13	6.8		10.2247	5.45522		2.55618	0.964179		0.512755	0.228358		0	0.152239
	12.9			9.5306			2.88806						0.240672
	20.1			16.1005			3.07653						0.410204
F:			G:			H:			I:			J:
	Scr siRNA-Liposomes	Mbd2 siRNA-Liposomes		Scr siRNA-Liposomes	Mbd2 siRNA-Liposomes		Scr siRNA-Liposomes	Mbd2 siRNA-Liposomes		Scr siRNA-Liposomes	Mbd2 siRNA-Liposomes		Scr siRNA-Liposomes	Mbd2 siRNA-Liposomes
	1.86979	0.89642		1.25226	0.772481		2.77005	0.456574		1.88388	0.49225		1.47623	1.1998
	2.38532	0.337546		2.79452	0.810488		2.6353	0.981078		2.41357	0.446075		2.78263	1.09924
	2.45945	0.53877		1.36285	0.492086		2.74606	0.50211		1.33013	0.3716		2.03451	1.39354
		0.419384			0.389982		2.30276	0.728693			0.51447		2.1544	0.872005
K:			L:			M:			N:			O:
	Scr siRNA-Liposomes	Mbd2 siRNA-Liposomes		Scr siRNA-Liposomes	Mbd2 siRNA-Liposomes		Scr siRNA-Liposomes	Mbd2 siRNA-Liposomes		Scr siRNA-Liposomes	Mbd2 siRNA-Liposomes		Scr siRNA-Liposomes	Mbd2 siRNA-Liposomes
	2.17452	1		1.58323	0.662531		3.17611	2.36419		1.12301	0.910945		1.15461	1.90744
	3.5517	0.742625		2.6911	1.34265		2.90402	2.33353		0.831383	0.456113		2.67815	1.53046
	2.28638	1.80434		2.19521	1.35266		2.56098	3.61093		0.836045	0.885709		1.86261	1.63651
	3.85297				1.84746		3.0803	3.81967		0.863803	0.681802			1.46721
P:			Q:			R:
	Scr siRNA-Liposomes	Mbd2 siRNA-Liposomes		Scr siRNA-Liposomes	Mbd2 siRNA-Liposomes		Scr siRNA-Liposomes	Mbd2 siRNA-Liposomes
	2.3754	1		3.40297	1		1.7449	1
	1.99442	1.0646		2.81626	1.17705		4.15741	0.915889
	2.23102	1.32871		3.73187	1.58658		2.15237	1.10506
	2.13633	1.24571		3.31233	1.11445		2.05163	0.766994

## Sheet: Figure S1
Figure
	Saline	OVA
	1	2.63498
	1.07239	1.64811
	0.714506	3.22215
	0.694468	2.19233
	0.913938	2.20798

## Sheet: Figure S2
Figure
	A:			B:
	lyzm-cre-	lyzm-cre+			MBD2-C	MBD2-CKO
B:

## Sheet: Figure S3
A:												C:
	Saline					OVA							Scr siRNA-Liposomes	Mbd2 siRNA-Liposomes
Mbd2-C	4.65423	5.37752	7.35872	6.887	2.64159	41.8881	10.8808	27.5788	28.2392	77.0778			71.8895	14.8306
Mbd2-CKO	4.4341	5.84924	7.51595	3.39633		23.963	11.2268	3.99383	14.8747	16.5099			41.0368	7.98138
													19.2219	10.5286
													51.0756	13.5287
														29.4413
B:
	Saline					OVA						D:
Mbd2-C	5.66676	4.69704	7.72739	19.3033	3.27278	28.6974	26.1822	9.66682	42.1522	29.152			Scr siRNA-Liposomes	Mbd2 siRNA-Liposomes
Mbd2-CKO	4.45601	16.4851	10.2123	9.15228		29.8489	12.0002	25.5459	44.4254	16.9093			32.4185	31.6104
													12.8711	12.8584
													26.487	9.12347
													39.5231	40.6299
														21.056

## Sheet: Figure S4
Figure
A:
A:Quantifications
	Saline			OVA
Mbd2-C	0.066445	0.065525	0.0486803	0.491783	0.454644	0.536377
Mbd2-CKO	0.0411236	0.0483821	0.071152	0.463316	0.586815	0.373068

[truncated: 2 more sheets: Figure S5, Figure S6]
